# Supplementary material for: Neurometabolic Signatures of Alexithymia and Visuospatial Abilities in Parkinson’s Disease: An Exploratory 1H-MRS Study of the Substantia Nigra and Globus Pallidus
Source: J Clin Med. 2026 May 30;15(11):4236. doi: 10.3390/jcm15114236 (PMC13258415; doi:10.3390/jcm15114236)
Supplement: Supplementary file 1 [file jcm-15-04236-s001.zip]

Archive with 1 entries (1 files):
- jcm-4264503-supplementary.pdf
